# Supplementary material for: Three new species of Fomitiporella (Hymenochaetales, Basidiomycota) based on the evidence from morphology and DNA sequence data
Source: MycoKeys. 2018 Mar 8;(30):73–89. doi: 10.3897/mycokeys.30.23109 (PMC5904509; doi:10.3897/mycokeys.30.23109)
Supplement: XML Treatment for Fomitiporella austroasiana [file mycokeys.30.23109-treatment1.xml]

<!DOCTYPE tp:taxon-treatment
  PUBLIC "-//TaxonX//DTD Taxonomic Treatment Publishing DTD v0 20100105//EN" "tax-treatment-NSO.dtd">
<tp:taxon-treatment xmlns:tp="http://www.plazi.org/taxpub"><tp:treatment-meta><kwd-group><label>Taxon classification</label><kwd><named-content xmlns:xlink="http://www.w3.org/1999/xlink" content-type="kingdom">Fungi</named-content></kwd><kwd><named-content xmlns:xlink="http://www.w3.org/1999/xlink" content-type="order">ORDO</named-content></kwd><kwd><named-content xmlns:xlink="http://www.w3.org/1999/xlink" content-type="family">FAMILIA</named-content></kwd></kwd-group><mixed-citation publication-type="journal"><person-group><name><surname>Ji</surname><given-names>Xiao-Hong</given-names></name><name><surname>Vlasák</surname><given-names>Josef</given-names></name><name><surname>Tian</surname><given-names>Xue-Mei</given-names></name><name><surname>Dai</surname><given-names>Yu-Cheng</given-names></name></person-group><article-title>Three new species of <italic><tp:taxon-name><tp:taxon-name-part taxon-name-part-type="genus" reg="Fomitiporella">Fomitiporella</tp:taxon-name-part></tp:taxon-name></italic> (<tp:taxon-name><tp:taxon-name-part taxon-name-part-type="order">Hymenochaetales</tp:taxon-name-part></tp:taxon-name>, <tp:taxon-name><tp:taxon-name-part taxon-name-part-type="phylum">Basidiomycota</tp:taxon-name-part></tp:taxon-name>) based on the evidence from morphology and DNA sequence data</article-title><source>MycoKeys</source><day>8</day><month>3</month><year>2018</year><volume>2018</volume><issue>30</issue><fpage>73</fpage><lpage>89</lpage><pub-id pub-id-type="doi">10.3897/mycokeys.30.23109</pub-id></mixed-citation></tp:treatment-meta><tp:nomenclature><tp:taxon-name>
            <tp:taxon-name-part taxon-name-part-type="genus" reg="Fomitiporella">Fomitiporella</tp:taxon-name-part>
            <tp:taxon-name-part taxon-name-part-type="species" reg="austroasiana">austroasiana</tp:taxon-name-part>
            <object-id xmlns:xlink="http://www.w3.org/1999/xlink" content-type="mycobank" xlink:type="simple">MB823738</object-id>
          </tp:taxon-name><tp:taxon-authority>Y.C. Dai, X.H. Ji &amp; J. Vlasák</tp:taxon-authority><tp:taxon-status xmlns:xlink="http://www.w3.org/1999/xlink" xlink:type="simple">sp. nov.</tp:taxon-status><xref ref-type="fig" rid="F3">Figs 3</xref><xref ref-type="fig" rid="F4">, 4</xref></tp:nomenclature><tp:treatment-sec sec-type="Holotype" id="SECID0ENCBG"><title>Holotype.</title><p>CHINA. Hainan Province: Qiongzhong County, Limushan Forest Park, 15 Nov 2015, on fallen angiosperm trunk, <italic>Dai 16244</italic> (<named-content xmlns:xlink="http://www.w3.org/1999/xlink" content-type="dwc:institutional_code" xlink:type="simple">BJFC</named-content>).</p><fig id="F3" position="float" orientation="portrait"><label>Figure 3.</label><caption><p>A basidiocarp of <italic><tp:taxon-name><tp:taxon-name-part taxon-name-part-type="genus" reg="Fomitiporella">Fomitiporella</tp:taxon-name-part> <tp:taxon-name-part taxon-name-part-type="species" reg="austroasiana">austroasiana</tp:taxon-name-part></tp:taxon-name></italic>. Scale bar: 1 cm.</p></caption><graphic xmlns:xlink="http://www.w3.org/1999/xlink" xlink:href="mycokeys-30-073-g003.jpg" position="float" orientation="portrait" xlink:type="simple" id="oo_190000.jpg"/></fig><fig id="F4" position="float" orientation="portrait"><label>Figure 4.</label><caption><p>Microscopic structures of <italic><tp:taxon-name><tp:taxon-name-part taxon-name-part-type="genus" reg="Fomitiporella">Fomitiporella</tp:taxon-name-part> <tp:taxon-name-part taxon-name-part-type="species" reg="austroasiana">austroasiana</tp:taxon-name-part></tp:taxon-name></italic>. <bold>a</bold> Basidiospores <bold>b</bold> Basidioles <bold>c</bold> Basidia <bold>d</bold> Cystidioles <bold>e</bold> Rhomboid crystals <bold>f</bold> Hyphae from trama.</p></caption><graphic xmlns:xlink="http://www.w3.org/1999/xlink" xlink:href="mycokeys-30-073-g004.jpg" position="float" orientation="portrait" xlink:type="simple" id="oo_190001.jpg"/></fig><p>
            <bold>Etymology</bold>. <italic><tp:taxon-name><tp:taxon-name-part taxon-name-part-type="genus" reg="Austroasiana">Austroasiana</tp:taxon-name-part></tp:taxon-name></italic> (Lat.): referring to the distribution of the species in South Asia.</p><p>Basidiomata perennial, resupinate, hard corky and without odor or taste when fresh, woody hard when dry, up to 12 cm long, 5 cm wide and 12 mm thick at center. Pore surface ash-gray to grayish brown when fresh, grayish brown to olivaceous, more or less shiny and uncracked on drying; margin yellowish-brown, less than 1 mm wide, thinning out; pores circular, 8–10 per mm; dissepiments thick, entire; tubes woody hard, concolorous with pores, each layer up to 2 mm deep, white mycelial strands present in old tubes. Subiculum very thin to almost lacking.</p></tp:treatment-sec><tp:treatment-sec sec-type="Hyphal structure" id="SECID0ECFBG"><title>Hyphal structure.</title><p>Hyphal system dimitic; generative hyphae simple septate; skeletal hyphae dominant; tissue darkening but otherwise unchanged in <abbrev xmlns:xlink="http://www.w3.org/1999/xlink" xlink:title="5% potassium hydroxide" id="ABBRID0EIFBG" xlink:type="simple">KOH</abbrev>.</p></tp:treatment-sec><tp:treatment-sec sec-type="Tubes" id="SECID0EMFBG"><title>Tubes.</title><p>Generative hyphae frequent, hyaline to pale yellow, thin- to slightly thick-walled, occasionally branched, frequently simple septate 1.5–2.5 μm in diam; skeletal hyphae pale brown to brown, thick-walled to almost solid, aseptate, 2–3 μm in diam; setae absent; cystidioles ventricose with elongated apical portion, 7–12 × 3–4 µm; basidia barrel-shaped, with four sterigmata and a simple basal septum, 8–11 × 5–6 μm; basidioles similar to basidia in shape, but slightly smaller; small or big rhomboid crystals abundant.</p><!--PageBreak--></tp:treatment-sec><tp:treatment-sec sec-type="Spores" id="SECID0ESFBG"><title>Spores.</title><p>Basidiospores subglobose, yellowish-brown, thick-walled, <abbrev xmlns:xlink="http://www.w3.org/1999/xlink" xlink:title="Melzer’s reagent" id="ABBRID0EYFBG" xlink:type="simple">IKI</abbrev>–, <abbrev xmlns:xlink="http://www.w3.org/1999/xlink" xlink:title="Cotton Blue" id="ABBRID0E3FBG" xlink:type="simple">CB</abbrev>(+), (3.5–)3.8–4(–4.3) × 3–3.5 μm, L = 4 μm, W = 3.29 μm, Q = 1.2–1.21 (n = 60/2).</p></tp:treatment-sec><tp:treatment-sec sec-type="material" id="SECID0EAGBG"><title>Additional specimens examined (paratypes).</title><p>CHINA. Hainan Province: Wuzhishan, Wuzhishan Nature Reserve, 14 Nov 2015, on fallen angiosperm trunk, <italic>Dai 16168</italic> (<named-content xmlns:xlink="http://www.w3.org/1999/xlink" content-type="dwc:institutional_code" xlink:type="simple">BJFC</named-content>). SINGAPORE. Bukit Timah Nature Reserve, 20 June 2017, <italic>Dai 17868</italic>; <italic>Dai 17871</italic>; <italic>Dai 17879</italic> (<named-content xmlns:xlink="http://www.w3.org/1999/xlink" content-type="dwc:institutional_code" xlink:type="simple">BJFC</named-content>).</p></tp:treatment-sec></tp:taxon-treatment>
