# Supplementary material for: Three new species of Fomitiporella (Hymenochaetales, Basidiomycota) based on the evidence from morphology and DNA sequence data
Source: MycoKeys. 2018 Mar 8;(30):73–89. doi: 10.3897/mycokeys.30.23109 (PMC5904509; doi:10.3897/mycokeys.30.23109)
Supplement: XML Treatment for Fomitiporella mangrovei [file mycokeys.30.23109-treatment2.xml]

<!DOCTYPE tp:taxon-treatment
  PUBLIC "-//TaxonX//DTD Taxonomic Treatment Publishing DTD v0 20100105//EN" "tax-treatment-NSO.dtd">
<tp:taxon-treatment xmlns:tp="http://www.plazi.org/taxpub"><tp:treatment-meta><kwd-group><label>Taxon classification</label><kwd><named-content xmlns:xlink="http://www.w3.org/1999/xlink" content-type="kingdom">Fungi</named-content></kwd><kwd><named-content xmlns:xlink="http://www.w3.org/1999/xlink" content-type="order">ORDO</named-content></kwd><kwd><named-content xmlns:xlink="http://www.w3.org/1999/xlink" content-type="family">FAMILIA</named-content></kwd></kwd-group><mixed-citation publication-type="journal"><person-group><name><surname>Ji</surname><given-names>Xiao-Hong</given-names></name><name><surname>Vlasák</surname><given-names>Josef</given-names></name><name><surname>Tian</surname><given-names>Xue-Mei</given-names></name><name><surname>Dai</surname><given-names>Yu-Cheng</given-names></name></person-group><article-title>Three new species of <italic><tp:taxon-name><tp:taxon-name-part taxon-name-part-type="genus" reg="Fomitiporella">Fomitiporella</tp:taxon-name-part></tp:taxon-name></italic> (<tp:taxon-name><tp:taxon-name-part taxon-name-part-type="order">Hymenochaetales</tp:taxon-name-part></tp:taxon-name>, <tp:taxon-name><tp:taxon-name-part taxon-name-part-type="phylum">Basidiomycota</tp:taxon-name-part></tp:taxon-name>) based on the evidence from morphology and DNA sequence data</article-title><source>MycoKeys</source><day>8</day><month>3</month><year>2018</year><volume>2018</volume><issue>30</issue><fpage>73</fpage><lpage>89</lpage><pub-id pub-id-type="doi">10.3897/mycokeys.30.23109</pub-id></mixed-citation></tp:treatment-meta><tp:nomenclature><tp:taxon-name>
            <tp:taxon-name-part taxon-name-part-type="genus" reg="Fomitiporella">Fomitiporella</tp:taxon-name-part>
            <tp:taxon-name-part taxon-name-part-type="species" reg="mangrovei">mangrovei</tp:taxon-name-part>
            <object-id xmlns:xlink="http://www.w3.org/1999/xlink" content-type="mycobank" xlink:type="simple">MB823743</object-id>
          </tp:taxon-name><tp:taxon-authority>Y.C. Dai, X.H. Ji &amp; J. Vlasák</tp:taxon-authority><tp:taxon-status xmlns:xlink="http://www.w3.org/1999/xlink" xlink:type="simple">sp. nov.</tp:taxon-status><xref ref-type="fig" rid="F5">Figs 5</xref><xref ref-type="fig" rid="F6">, 6</xref><!--PageBreak--></tp:nomenclature><tp:treatment-sec sec-type="Holotype" id="SECID0EKIBG"><title>Holotype.</title><p>USA. Florida: Collier-Seminole State Park, 28 Aug 2010, on <italic><tp:taxon-name><tp:taxon-name-part taxon-name-part-type="genus" reg="Conocarpus">Conocarpus</tp:taxon-name-part> <tp:taxon-name-part taxon-name-part-type="species" reg="erectus">erectus</tp:taxon-name-part></tp:taxon-name></italic>, <italic>JV 1008/60</italic> (<named-content xmlns:xlink="http://www.w3.org/1999/xlink" content-type="dwc:institutional_code" xlink:type="simple">BJFC</named-content>).</p><fig id="F5" position="float" orientation="portrait"><label>Figure 5.</label><caption><p>Basidiomata of <italic><tp:taxon-name><tp:taxon-name-part taxon-name-part-type="genus" reg="Fomitiporella">Fomitiporella</tp:taxon-name-part> <tp:taxon-name-part taxon-name-part-type="species" reg="mangrovei">mangrovei</tp:taxon-name-part></tp:taxon-name></italic>. Scale bar: 5 cm.</p></caption><graphic xmlns:xlink="http://www.w3.org/1999/xlink" xlink:href="mycokeys-30-073-g005.jpg" position="float" orientation="portrait" xlink:type="simple" id="oo_190002.jpg"/></fig><fig id="F6" position="float" orientation="portrait"><label>Figure 6.</label><caption><p>Microscopic structures of <italic><tp:taxon-name><tp:taxon-name-part taxon-name-part-type="genus" reg="Fomitiporella">Fomitiporella</tp:taxon-name-part> <tp:taxon-name-part taxon-name-part-type="species" reg="mangrovei">mangrovei</tp:taxon-name-part></tp:taxon-name></italic>. <bold>a</bold> Basidiospores <bold>b</bold> Basidioles <bold>c</bold> Basidia <bold>d</bold> Hyphae from trama.</p></caption><graphic xmlns:xlink="http://www.w3.org/1999/xlink" xlink:href="mycokeys-30-073-g006.jpg" position="float" orientation="portrait" xlink:type="simple" id="oo_190003.jpg"/></fig></tp:treatment-sec><tp:treatment-sec sec-type="etymology" id="SECID0E1KBG"><title>Etymology.</title><p>
            <italic><tp:taxon-name><tp:taxon-name-part taxon-name-part-type="genus" reg="Mangrovei">Mangrovei</tp:taxon-name-part></tp:taxon-name></italic> (Lat.): referring to the species growing in mangrove. Basidiomata annual, resupinate, inseparable, without odor or taste when fresh, woody hard on drying, up to 30 cm long, 7 cm wide and 5 mm thick at center. Pore surface ash-gray to bluish gray when fresh, becomes pale clay-buff to pale brown and uncracked when dry; pores angular, 3–5 per mm; dissepiments thin, more or less entire to slightly lacerate; tubes woody hard, dark brown, up to 5 mm long. Subiculum very thin to almost lacking.</p></tp:treatment-sec><tp:treatment-sec sec-type="Hyphal structure" id="SECID0EHLBG"><title>Hyphal structure.</title><p>Hyphal system monomitic; generative hyphae simple septate; tissue darkening but otherwise unchanged in <abbrev xmlns:xlink="http://www.w3.org/1999/xlink" xlink:title="5% potassium hydroxide" id="ABBRID0ENLBG" xlink:type="simple">KOH</abbrev>.</p></tp:treatment-sec><tp:treatment-sec sec-type="Tubes" id="SECID0ERLBG"><title>Tubes.</title><p>Generative hyphae hyaline to pale yellowish, thin- to thick-walled with a wide lumen, occasionally branched, frequently simple septate, interwoven, 1.5–3 mm in diam; setae absent; cystidioles absent; basidia barrel-shaped, with four sterigmata and a simple basal septum, 12–15 × 4–6 μm; basidioles barrel-shaped to pyriform, slightly smaller than basidia in size.</p></tp:treatment-sec><tp:treatment-sec sec-type="Spores" id="SECID0EWLBG"><title>Spores.</title><p>Basidiospores broadly ellipsoid, yellowish-brown, thick-walled, smooth, <abbrev xmlns:xlink="http://www.w3.org/1999/xlink" xlink:title="Melzer’s reagent" id="ABBRID0E3LBG" xlink:type="simple">IKI</abbrev>–, <abbrev xmlns:xlink="http://www.w3.org/1999/xlink" xlink:title="Cotton Blue" id="ABBRID0EAMBG" xlink:type="simple">CB</abbrev>+, (5–)5.5–6(–6.3) × (4–)4.2–4.8(–5) μm, L = 5.82 μm, W = 4.47 μm, Q = 1.26–1.31 (n = 60/2).</p></tp:treatment-sec><tp:treatment-sec sec-type="Additional specimen examined (paratype)" id="SECID0EEMBG"><title>Additional specimen examined (paratype).</title><p>FRANCE. Guadeloupe: Grande-Terre, 25 Dec 2012, on <italic><tp:taxon-name><tp:taxon-name-part taxon-name-part-type="genus" reg="Conocarpus">Conocarpus</tp:taxon-name-part> <tp:taxon-name-part taxon-name-part-type="species" reg="erectus">erectus</tp:taxon-name-part></tp:taxon-name></italic>, <italic>JV 1612/25-J</italic> (<named-content xmlns:xlink="http://www.w3.org/1999/xlink" content-type="dwc:institutional_code" xlink:type="simple">BJFC</named-content>).</p></tp:treatment-sec></tp:taxon-treatment>
