# Supplementary material for: Three new species of Fomitiporella (Hymenochaetales, Basidiomycota) based on the evidence from morphology and DNA sequence data
Source: MycoKeys. 2018 Mar 8;(30):73–89. doi: 10.3897/mycokeys.30.23109 (PMC5904509; doi:10.3897/mycokeys.30.23109)
Supplement: XML Treatment for Fomitiporella vietnamensis [file mycokeys.30.23109-treatment3.xml]

<!DOCTYPE tp:taxon-treatment
  PUBLIC "-//TaxonX//DTD Taxonomic Treatment Publishing DTD v0 20100105//EN" "tax-treatment-NSO.dtd">
<tp:taxon-treatment xmlns:tp="http://www.plazi.org/taxpub"><tp:treatment-meta><kwd-group><label>Taxon classification</label><kwd><named-content xmlns:xlink="http://www.w3.org/1999/xlink" content-type="kingdom">Fungi</named-content></kwd><kwd><named-content xmlns:xlink="http://www.w3.org/1999/xlink" content-type="order">ORDO</named-content></kwd><kwd><named-content xmlns:xlink="http://www.w3.org/1999/xlink" content-type="family">FAMILIA</named-content></kwd></kwd-group><mixed-citation publication-type="journal"><person-group><name><surname>Ji</surname><given-names>Xiao-Hong</given-names></name><name><surname>Vlasák</surname><given-names>Josef</given-names></name><name><surname>Tian</surname><given-names>Xue-Mei</given-names></name><name><surname>Dai</surname><given-names>Yu-Cheng</given-names></name></person-group><article-title>Three new species of <italic><tp:taxon-name><tp:taxon-name-part taxon-name-part-type="genus" reg="Fomitiporella">Fomitiporella</tp:taxon-name-part></tp:taxon-name></italic> (<tp:taxon-name><tp:taxon-name-part taxon-name-part-type="order">Hymenochaetales</tp:taxon-name-part></tp:taxon-name>, <tp:taxon-name><tp:taxon-name-part taxon-name-part-type="phylum">Basidiomycota</tp:taxon-name-part></tp:taxon-name>) based on the evidence from morphology and DNA sequence data</article-title><source>MycoKeys</source><day>8</day><month>3</month><year>2018</year><volume>2018</volume><issue>30</issue><fpage>73</fpage><lpage>89</lpage><pub-id pub-id-type="doi">10.3897/mycokeys.30.23109</pub-id></mixed-citation></tp:treatment-meta><tp:nomenclature><tp:taxon-name>
            <tp:taxon-name-part taxon-name-part-type="genus" reg="Fomitiporella">Fomitiporella</tp:taxon-name-part>
            <tp:taxon-name-part taxon-name-part-type="species" reg="vietnamensis">vietnamensis</tp:taxon-name-part>
            <object-id xmlns:xlink="http://www.w3.org/1999/xlink" content-type="mycobank" xlink:type="simple">MB823744</object-id>
          </tp:taxon-name><tp:taxon-authority>Y.C. Dai, X.H. Ji &amp; J. Vlasák</tp:taxon-authority><tp:taxon-status xmlns:xlink="http://www.w3.org/1999/xlink" xlink:type="simple">sp. nov.</tp:taxon-status><xref ref-type="fig" rid="F7">Figs 7</xref><xref ref-type="fig" rid="F8">, 8</xref></tp:nomenclature><tp:treatment-sec sec-type="Holotype" id="SECID0ENOBG"><title>Holotype.</title><p>VIETNAM. Lam Dong Province, Lac Duong District, Bidoup Nui Ba National Park, 15 Oct 2017, on angiosperm tree, <italic>Dai 18377</italic> (<named-content xmlns:xlink="http://www.w3.org/1999/xlink" content-type="dwc:institutional_code" xlink:type="simple">BJFC</named-content>).</p><fig id="F7" position="float" orientation="portrait"><label>Figure 7.</label><caption><p>Basidiomata of <italic><tp:taxon-name><tp:taxon-name-part taxon-name-part-type="genus" reg="Fomitiporella">Fomitiporella</tp:taxon-name-part> <tp:taxon-name-part taxon-name-part-type="species" reg="vietnamensis">vietnamensis</tp:taxon-name-part></tp:taxon-name></italic>. Scale bar: 1 cm.</p></caption><graphic xmlns:xlink="http://www.w3.org/1999/xlink" xlink:href="mycokeys-30-073-g007.jpg" position="float" orientation="portrait" xlink:type="simple" id="oo_190005.jpg"/></fig><fig id="F8" position="float" orientation="portrait"><label>Figure 8.</label><caption><p>Microscopic structures of <italic><tp:taxon-name><tp:taxon-name-part taxon-name-part-type="genus" reg="Fomitiporella">Fomitiporella</tp:taxon-name-part> <tp:taxon-name-part taxon-name-part-type="species" reg="vietnamensis">vietnamensis</tp:taxon-name-part></tp:taxon-name></italic>. <bold>a</bold> Basidiospores <bold>b</bold> Basidioles <bold>c</bold> Basidia <bold>d</bold> Cystidioles <bold>e</bold> Hyphae from trama <bold>f</bold> Hyphae from subiculum.</p></caption><graphic xmlns:xlink="http://www.w3.org/1999/xlink" xlink:href="mycokeys-30-073-g008.jpg" position="float" orientation="portrait" xlink:type="simple" id="oo_190006.jpg"/></fig></tp:treatment-sec><tp:treatment-sec sec-type="etymology" id="SECID0EWQBG"><title>Etymology.</title><p>
            <italic><tp:taxon-name><tp:taxon-name-part taxon-name-part-type="genus" reg="Vietnamensis">Vietnamensis</tp:taxon-name-part></tp:taxon-name></italic> (Lat.): referring to the distribution of the species in Vietnam.</p><!--PageBreak--><p>Basidiomata perennial, effused-reflexed, imbricate, hard corky and without odor or taste when fresh, projecting up to 1 cm long, 4 cm wide and 5.5 mm thick. Pileal surface bearing curry-yellow and black zones when fresh, becoming deep olive when dry; pore surface bluish gray to ash-gray when fresh, becomes dark brick, shiny and uncracked on drying; margin yellowish-brown, less than 1 mm wide, thinning out; pores angular to circular, 4–7 per mm; dissepiments thin, slightly lacerate. Tubes rust-brown, paler contrasting with pores, up to 5 mm long. Subiculum dull brown, hard corky, up to 0.5 mm.</p></tp:treatment-sec><tp:treatment-sec sec-type="Hyphal structure" id="SECID0EFRBG"><title>Hyphal structure.</title><p>Hyphal system dimitic; generative hyphae simple septate; skeletal hyphae dominant; tissue darkening but otherwise unchanged in <abbrev xmlns:xlink="http://www.w3.org/1999/xlink" xlink:title="5% potassium hydroxide" id="ABBRID0ELRBG" xlink:type="simple">KOH</abbrev>.</p></tp:treatment-sec><tp:treatment-sec sec-type="Subiculum" id="SECID0EPRBG"><title>Subiculum.</title><p>Generative hyphae rare, hyaline to pale yellowish, thick-walled, rarely branched and septate, 2–2.5 µm in diam; skeletal hyphae dominant, golden yellow, <!--PageBreak-->thick-walled with a wide lumen, unbranched, aseptate, more or less flexuous, interwoven, 2–3.5 µm in diam.</p></tp:treatment-sec><tp:treatment-sec sec-type="Tubes" id="SECID0EXRBG"><title>Tubes.</title><p>Generative hyphae frequent, hyaline to pale yellowish, thin- to fairly thick-walled, occasionally branched, frequently septate, 2–2.7 µm in diam; skeletal hyphae dominant, golden yellow, thick-walled, unbranched, aseptate, straight, more or less parallel along the tubes, 2–3 µm in diam; setae absent; cystidioles ventricose with elongated apical portion, 7–14 × 3–5 µm; basidia barrel-shaped, with four sterigmata and a simple basal septum, 10–16 × 5–6 μm; basidioles similar to basidia in shape, but slightly smaller.</p></tp:treatment-sec><tp:treatment-sec sec-type="Spores" id="SECID0E3RBG"><title>Spores.</title><p>Basidiospores broadly ellipsoid, yellowish-brown, thick-walled, <abbrev xmlns:xlink="http://www.w3.org/1999/xlink" xlink:title="Melzer’s reagent" id="ABBRID0ECSBG" xlink:type="simple">IKI</abbrev>–, <abbrev xmlns:xlink="http://www.w3.org/1999/xlink" xlink:title="Cotton Blue" id="ABBRID0EGSBG" xlink:type="simple">CB</abbrev>+, 4–4.8(–5) × (3–)3.2–3.7(–4) μm, L = 4.41 μm, W = 3.52 μm, Q = 1.23–1.28 (n = 60/2).</p></tp:treatment-sec><tp:treatment-sec sec-type="Additional specimen examined (paratype)" id="SECID0EKSBG"><title>Additional specimen examined (paratype).</title><p>VIETNAM. Lam Dong Province, Lac Duong District, Bidoup Nui Ba National Park, 15 Oct 2017, on angiosperm tree, <italic>Dai 18382</italic> (<named-content xmlns:xlink="http://www.w3.org/1999/xlink" content-type="dwc:institutional_code" xlink:type="simple">BJFC</named-content>).</p><!--PageBreak--></tp:treatment-sec></tp:taxon-treatment>
